# Supplementary material for: Chimpanzees monopolize and children take turns in a limited resource problem
Source: Sci Rep. 2019 May 20;9:7597. doi: 10.1038/s41598-019-44096-4 (PMC6527849; doi:10.1038/s41598-019-44096-4)
Supplement: Supplementary file 2 — Dataset 1 [file 41598_2019_44096_MOESM2_ESM.xlsx]

## Sheet: Sheet1
Data for manuscript "Chimpanzees monopolize and children take turns in a limited resource problem"; Hagen Knofe, Jan Engelmann, Michael Tomasello and Esther Herrmann
Dyad_number	species	Left_subject_Es_view.	Right_subject_Es_view.	Sex	Kindergarten_groups_of_the_subjects	Friends_played_before	Trial_no	Stamps_left_subject	Stamps_right_subject	Stamps_total	Tatus_within_trial_15max	Total_tatus_within_75max
1	human	243952	237635	male	same	yes	1	6	6	12	9	35
1	human	243952	237635	male	same	yes	2	7	7	14	8
1	human	243952	237635	male	same	yes	3	8	8	16	5
1	human	243952	237635	male	same	yes	4	8	8	16	7
1	human	243952	237635	male	same	yes	5	8	8	16	6
2	human	160862	238170	male	same	yes	1	8	8	16	15	65
2	human	160862	238170	male	same	yes	2	8	8	16	13
2	human	160862	238170	male	same	yes	3	8	8	16	15
2	human	160862	238170	male	same	yes	4	8	8	16	8
2	human	160862	238170	male	same	yes	5	8	8	16	14
3	human	165842	161112	male	same	yes	1	6	6	12	11	32
3	human	165842	161112	male	same	yes	2	4	3	7	6
3	human	165842	161112	male	same	yes	3	8	8	16	7
3	human	165842	161112	male	same	yes	4	8	8	16	5
3	human	165842	161112	male	same	yes	5	8	8	16	3
4	human	170562	163612	male	same	yes	1	5	8	13	3	9
4	human	170562	163612	male	same	yes	2	8	2	10	1
4	human	170562	163612	male	same	yes	3	8	8	16	3
4	human	170562	163612	male	same	yes	4	8	7	15	1
4	human	170562	163612	male	same	yes	5	8	1	9	1
5	human	239011	239012	male	same	yes	1	8	7	15	13	71
5	human	239011	239012	male	same	yes	2	8	8	16	13
5	human	239011	239012	male	same	yes	3	8	8	16	15
5	human	239011	239012	male	same	yes	4	8	8	16	15
5	human	239011	239012	male	same	yes	5	8	8	16	15
6	human	190432	99592	male	same	yes	1	8	7	15	14	47
6	human	190432	99592	male	same	yes	2	6	6	12	11
6	human	190432	99592	male	same	yes	3	5	4	9	8
6	human	190432	99592	male	same	yes	4	8	8	16	6
6	human	190432	99592	male	same	yes	5	7	5	12	8
7	human	230051	230041	male	same	yes	1	4	8	12	6	31
7	human	230051	230041	male	same	yes	2	8	8	16	10
7	human	230051	230041	male	same	yes	3	8	8	16	7
7	human	230051	230041	male	same	yes	4	8	8	16	5
7	human	230051	230041	male	same	yes	5	8	8	16	3
8	human	200832	242043	male	same	yes	1	8	8	16	15	74
8	human	200832	242043	male	same	yes	2	8	8	16	15
8	human	200832	242043	male	same	yes	3	8	8	16	15
8	human	200832	242043	male	same	yes	4	8	7	15	14
8	human	200832	242043	male	same	yes	5	8	8	16	15
9	human	242037	231261	male	same	yes	1	3	3	6	5	12
9	human	242037	231261	male	same	yes	2	3	3	6	3
9	human	242037	231261	male	same	yes	3	5	8	13	2
9	human	242037	231261	male	same	yes	4	3	8	11	1
9	human	242037	231261	male	same	yes	5	5	8	13	1
10	human	242299	163642	male	same	yes	1	7	7	14	11	52
10	human	242299	163642	male	same	yes	2	8	8	16	15
10	human	242299	163642	male	same	yes	3	8	8	16	13
10	human	242299	163642	male	same	yes	4	8	8	16	7
10	human	242299	163642	male	same	yes	5	8	8	16	6
11	human	238299	237633	female	same	yes	1	8	8	16	7	21
11	human	238299	237633	female	same	yes	2	8	8	16	5
11	human	238299	237633	female	same	yes	3	8	8	16	3
11	human	238299	237633	female	same	yes	4	8	8	16	3
11	human	238299	237633	female	same	yes	5	8	8	16	3
12	human	238171	162242	female	same	yes	1	8	8	16	15	73
12	human	238171	162242	female	same	yes	2	8	8	16	15
12	human	238171	162242	female	same	yes	3	8	8	16	15
12	human	238171	162242	female	same	yes	4	8	8	16	15
12	human	238171	162242	female	same	yes	5	8	8	16	13
13	human	242004	242006	female	same	yes	1	6	7	13	6	33
13	human	242004	242006	female	same	yes	2	8	8	16	9
13	human	242004	242006	female	same	yes	3	8	8	16	7
13	human	242004	242006	female	same	yes	4	8	8	16	7
13	human	242004	242006	female	same	yes	5	8	8	16	4
14	human	241343	219111	female	same	yes	1	6	6	12	11	71
14	human	241343	219111	female	same	yes	2	8	8	16	15
14	human	241343	219111	female	same	yes	3	8	8	16	15
14	human	241343	219111	female	same	yes	4	8	8	16	15
14	human	241343	219111	female	same	yes	5	8	8	16	15
15	human	219091	219081	female	same	yes	1	8	8	16	15	63
15	human	219091	219081	female	same	yes	2	8	8	16	9
15	human	219091	219081	female	same	yes	3	8	8	16	15
15	human	219091	219081	female	same	yes	4	8	8	16	11
15	human	219091	219081	female	same	yes	5	7	7	14	13
16	human	146202	159472	female	same	yes	1	5	5	10	9	34
16	human	146202	159472	female	same	yes	2	8	8	16	7
16	human	146202	159472	female	same	yes	3	8	8	16	7
16	human	146202	159472	female	same	yes	4	8	8	16	6
16	human	146202	159472	female	same	yes	5	8	8	16	5
17	human	217131	162072	female	same	yes	1	8	8	16	13	41
17	human	217131	162072	female	same	yes	2	8	8	16	11
17	human	217131	162072	female	same	yes	3	8	8	16	3
17	human	217131	162072	female	same	yes	4	8	8	16	5
17	human	217131	162072	female	same	yes	5	8	8	16	9
18	human	244383	244382	female	same	yes	1	4	4	8	5	18
18	human	244383	244382	female	same	yes	2	3	3	6	5
18	human	244383	244382	female	same	yes	3	8	8	16	4
18	human	244383	244382	female	same	yes	4	7	6	13	4
18	human	244383	244382	female	same	yes	5	5	2	7
19	human	192232	244382	female	same	yes	1	8	8	16	6	30
19	human	192232	244382	female	same	yes	2	8	8	16	11
19	human	192232	244382	female	same	yes	3	8	8	16	9
19	human	192232	244382	female	same	yes	4	8	8	16	3
19	human	192232	244382	female	same	yes	5	8	8	16	1
20	human	163662	190262	female	same	yes	1	6	5	11	10	50
20	human	163662	190262	female	same	yes	2	5	6	11	10
20	human	163662	190262	female	same	yes	3	8	7	15	14
20	human	163662	190262	female	same	yes	4	8	8	16	9
20	human	163662	190262	female	same	yes	5	8	8	16	7
21	human	174192	165502	male	different	no	1	5	7	12	9	29
21	human	174192	165502	male	different	no	2	6	8	14	6
21	human	174192	165502	male	different	no	3	8	8	16	4
21	human	174192	165502	male	different	no	4	8	8	16	3
21	human	174192	165502	male	different	no	5	8	8	16	7
22	human	219101	239008	male	different	no	1	7	7	14	13	73
22	human	219101	239008	male	different	no	2	8	8	16	15
22	human	219101	239008	male	different	no	3	8	8	16	15
22	human	219101	239008	male	different	no	4	8	8	16	15
22	human	219101	239008	male	different	no	5	8	8	16	15
23	human	165692	160412	male	different	yes	1	8	5	13	3	33
23	human	165692	160412	male	different	yes	2	8	3	11	1
23	human	165692	160412	male	different	yes	3	8	8	16	14
23	human	165692	160412	male	different	yes	4	8	8	16	10
23	human	165692	160412	male	different	yes	5	8	4	12	5
24	human	160522	176402	male	different	no	1	8	8	16	11	61
24	human	160522	176402	male	different	no	2	7	7	14	13
24	human	160522	176402	male	different	no	3	8	8	16	15
24	human	160522	176402	male	different	no	4	5	6	11	10
24	human	160522	176402	male	different	no	5	6	7	13	12
25	human	162682	162802	male	different	no	1	8	8	16	15	73
25	human	162682	162802	male	different	no	2	8	8	16	15
25	human	162682	162802	male	different	no	3	8	8	16	13
25	human	162682	162802	male	different	no	4	8	8	16	15
25	human	162682	162802	male	different	no	5	8	8	16	15
26	human	170992	239688	male	different	no	1	2	3	5	4	24
26	human	170992	239688	male	different	no	2	1	1	2	1
26	human	170992	239688	male	different	no	3	3	7	10	4
26	human	170992	239688	male	different	no	4	8	8	16	9
26	human	170992	239688	male	different	no	5	8	8	16	6
27	human	243494	162912	male	different	no	1	6	8	14	11	41
27	human	243494	162912	male	different	no	2	8	8	16	9
27	human	243494	162912	male	different	no	3	3	5	8	4
27	human	243494	162912	male	different	no	4	5	5	10	8
27	human	243494	162912	male	different	no	5	6	6	12	9
28	human	230071	168822	male	different	no	1	6	7	13	7	63
28	human	230071	168822	male	different	no	2	8	8	16	13
28	human	230071	168822	male	different	no	3	8	8	16	13
28	human	230071	168822	male	different	no	4	8	8	16	15
28	human	230071	168822	male	different	no	5	8	8	16	15
29	human	243468	175432	male	different	no	1	8	8	16	15	60
29	human	243468	175432	male	different	no	2	7	6	13	12
29	human	243468	175432	male	different	no	3	7	7	14	13
29	human	243468	175432	male	different	no	4	6	4	10	8
29	human	243468	175432	male	different	no	5	7	6	13	12
30	human	176172	175922	male	different	no	1	5	6	11	9	45
30	human	176172	175922	male	different	no	2	8	8	16	15
30	human	176172	175922	male	different	no	3	8	8	16	7
30	human	176172	175922	male	different	no	4	8	8	16	7
30	human	176172	175922	male	different	no	5	8	8	16	7
31	human	243158	173522	female	different	no	1	7	4	11	6	46
31	human	243158	173522	female	different	no	2	7	5	12	10
31	human	243158	173522	female	different	no	3	6	4	10	8
31	human	243158	173522	female	different	no	4	5	7	12	9
31	human	243158	173522	female	different	no	5	8	8	16	13
32	human	242247	163502	female	different	yes	1	6	7	13	12	72
32	human	242247	163502	female	different	yes	2	8	8	16	15
32	human	242247	163502	female	different	yes	3	8	8	16	15
32	human	242247	163502	female	different	yes	4	8	8	16	15
32	human	242247	163502	female	different	yes	5	8	8	16	15
33	human	241948	242001	female	different	yes	1	8	8	16	15	31
33	human	241948	242001	female	different	yes	2	4	8	12	7
33	human	241948	242001	female	different	yes	3	8	8	16	5
33	human	241948	242001	female	different	yes	4	8	8	16	2
33	human	241948	242001	female	different	yes	5	8	8	16	2
34	human	219281	219121	female	different	no	1	6	6	12	11	40
34	human	219281	219121	female	different	no	2	8	7	15	6
34	human	219281	219121	female	different	no	3	4	6	10	6
34	human	219281	219121	female	different	no	4	8	8	16	9
34	human	219281	219121	female	different	no	5	8	8	16	8
35	human	239009	219041	female	different	no	1	8	8	16	14	74
35	human	239009	219041	female	different	no	2	8	8	16	15
35	human	239009	219041	female	different	no	3	8	8	16	15
35	human	239009	219041	female	different	no	4	8	8	16	15
35	human	239009	219041	female	different	no	5	8	8	16	15
36	human	160612	161172	female	different	no	1	8	8	16	10	50
36	human	160612	161172	female	different	no	2	8	8	16	15
36	human	160612	161172	female	different	no	3	8	8	16	9
36	human	160612	161172	female	different	no	4	8	8	16	9
36	human	160612	161172	female	different	no	5	8	8	16	7
37	human	98112	239781	female	different	yes	1	8	8	16	14	41
37	human	98112	239781	female	different	yes	2	8	8	16	12
37	human	98112	239781	female	different	yes	3	4	4	8	7
37	human	98112	239781	female	different	yes	4	3	8	11	6
37	human	98112	239781	female	different	yes	5	4	1	5	2
38	human	163882	238960	female	different	no	1	5	7	12	8	35
38	human	163882	238960	female	different	no	2	6	8	14	8
38	human	163882	238960	female	different	no	3	8	8	16	7
38	human	163882	238960	female	different	no	4	8	8	16	5
38	human	163882	238960	female	different	no	5	8	8	16	7
39	human	239946	239570	female	different	no	1	8	8	16	9	62
39	human	239946	239570	female	different	no	2	8	8	16	14
39	human	239946	239570	female	different	no	3	8	8	16	15
39	human	239946	239570	female	different	no	4	8	8	16	12
39	human	239946	239570	female	different	no	5	8	8	16	12
40	human	162752	190242	female	different	no	1	8	7	15	13	73
40	human	162752	190242	female	different	no	2	8	8	16	15
40	human	162752	190242	female	different	no	3	8	8	16	15
40	human	162752	190242	female	different	no	4	8	8	16	15
40	human	162752	190242	female	different	no	5	8	8	16	15
Fifi_Trudi	chimpanzee	Fifi	Trudi	female	same	yes	1	36	39	75	1	31
Fifi_Trudi	chimpanzee	Fifi	Trudi	female	same	yes	2	40	52	92	4
Fifi_Trudi	chimpanzee	Fifi	Trudi	female	same	yes	3	35	45	80	3
Fifi_Trudi	chimpanzee	Fifi	Trudi	female	same	yes	4	36	52	88	3
Fifi_Trudi	chimpanzee	Fifi	Trudi	female	same	yes	5	40	14	54	7
Fifi_Trudi	chimpanzee	Fifi	Trudi	female	same	yes	6	55	48	103	5
Fifi_Trudi	chimpanzee	Fifi	Trudi	female	same	yes	7	53	18	71	5
Fifi_Trudi	chimpanzee	Fifi	Trudi	female	same	yes	8	53	44	97	1
Fifi_Trudi	chimpanzee	Fifi	Trudi	female	same	yes	9	55	72	127	1
Fifi_Trudi	chimpanzee	Fifi	Trudi	female	same	yes	10	49	73	122	1
Frodo_Kara	chimpanzee	Frodo	Kara	mixed	same	yes	1	8	54	62	6	8
Frodo_Kara	chimpanzee	Frodo	Kara	mixed	same	yes	2	1	76	77	2
Frodo_Kara	chimpanzee	Frodo	Kara	mixed	same	yes	3	0	53	53	0
Frodo_Kara	chimpanzee	Frodo	Kara	mixed	same	yes	4	0	63	63	0
Frodo_Kara	chimpanzee	Frodo	Kara	mixed	same	yes	5	0	98	98	0
Frodo_Kara	chimpanzee	Frodo	Kara	mixed	same	yes	6	0	65	65	0
Frodo_Kara	chimpanzee	Frodo	Kara	mixed	same	yes	7	0	65	65	0
Frodo_Kara	chimpanzee	Frodo	Kara	mixed	same	yes	8	0	75	75	0
Frodo_Kara	chimpanzee	Frodo	Kara	mixed	same	yes	9	0	70	70	0
Frodo_Kara	chimpanzee	Frodo	Kara	mixed	same	yes	10	0	78	78	0
Frodo_Kofi	chimpanzee	Frodo	Kofi	male	same	no	1	0	41	41	0	6
Frodo_Kofi	chimpanzee	Frodo	Kofi	male	same	no	2	0	43	43	0
Frodo_Kofi	chimpanzee	Frodo	Kofi	male	same	no	3	2	41	43	2
Frodo_Kofi	chimpanzee	Frodo	Kofi	male	same	no	4	0	37	37	0
Frodo_Kofi	chimpanzee	Frodo	Kofi	male	same	no	5	0	44	44	0
Frodo_Kofi	chimpanzee	Frodo	Kofi	male	same	no	6	3	32	35	2
Frodo_Kofi	chimpanzee	Frodo	Kofi	male	same	no	7	0	40	40	0
Frodo_Kofi	chimpanzee	Frodo	Kofi	male	same	no	8	0	39	39	0
Frodo_Kofi	chimpanzee	Frodo	Kofi	male	same	no	9	0	38	38	0
Frodo_Kofi	chimpanzee	Frodo	Kofi	male	same	no	10	2	56	58	2
Frodo_Pia	chimpanzee	Frodo	Pia	mixed	same	no	1	0	29	29	0	0
Frodo_Pia	chimpanzee	Frodo	Pia	mixed	same	no	2	0	48	48	0
Frodo_Pia	chimpanzee	Frodo	Pia	mixed	same	no	3	0	31	31	0
Frodo_Pia	chimpanzee	Frodo	Pia	mixed	same	no	4	0	51	51	0
Frodo_Pia	chimpanzee	Frodo	Pia	mixed	same	no	5	0	42	42	0
Frodo_Pia	chimpanzee	Frodo	Pia	mixed	same	no	6	0	53	53	0
Frodo_Pia	chimpanzee	Frodo	Pia	mixed	same	no	7	0	35	35	0
Frodo_Pia	chimpanzee	Frodo	Pia	mixed	same	no	8	0	49	49	0
Frodo_Pia	chimpanzee	Frodo	Pia	mixed	same	no	9	0	38	38	0
Frodo_Pia	chimpanzee	Frodo	Pia	mixed	same	no	10	0	40	40	0
Jahaga_Alex	chimpanzee	Jahaga	Alex	mixed	same	yes	1	40	7	47	1	17
Jahaga_Alex	chimpanzee	Jahaga	Alex	mixed	same	yes	2	51	11	62	2
Jahaga_Alex	chimpanzee	Jahaga	Alex	mixed	same	yes	3	33	37	70	5
Jahaga_Alex	chimpanzee	Jahaga	Alex	mixed	same	yes	4	36	0	36	0
Jahaga_Alex	chimpanzee	Jahaga	Alex	mixed	same	yes	5	25	34	59	3
Jahaga_Alex	chimpanzee	Jahaga	Alex	mixed	same	yes	6	42	54	96	3
Jahaga_Alex	chimpanzee	Jahaga	Alex	mixed	same	yes	7	24	36	60	1
Jahaga_Alex	chimpanzee	Jahaga	Alex	mixed	same	yes	8	69	0	69	0
Jahaga_Alex	chimpanzee	Jahaga	Alex	mixed	same	yes	9	56	1	57	2
Jahaga_Alex	chimpanzee	Jahaga	Alex	mixed	same	yes	10	48	0	48	0
Jahaga_Fifi	chimpanzee	Jahaga	Fifi	female	same	yes	1	35	27	62	4	30
Jahaga_Fifi	chimpanzee	Jahaga	Fifi	female	same	yes	2	2	46	48	3
Jahaga_Fifi	chimpanzee	Jahaga	Fifi	female	same	yes	3	32	23	55	4
Jahaga_Fifi	chimpanzee	Jahaga	Fifi	female	same	yes	4	37	32	69	2
Jahaga_Fifi	chimpanzee	Jahaga	Fifi	female	same	yes	5	3	41	44	3
Jahaga_Fifi	chimpanzee	Jahaga	Fifi	female	same	yes	6	25	39	64	1
Jahaga_Fifi	chimpanzee	Jahaga	Fifi	female	same	yes	7	30	34	64	5
Jahaga_Fifi	chimpanzee	Jahaga	Fifi	female	same	yes	8	48	24	72	5
Jahaga_Fifi	chimpanzee	Jahaga	Fifi	female	same	yes	9	36	31	67	2
Jahaga_Fifi	chimpanzee	Jahaga	Fifi	female	same	yes	10	36	14	50	1
Jahaga_Trudi	chimpanzee	Jahaga	Trudi	female	same	yes	1	51	47	98	4	18
Jahaga_Trudi	chimpanzee	Jahaga	Trudi	female	same	yes	2	27	25	52	4
Jahaga_Trudi	chimpanzee	Jahaga	Trudi	female	same	yes	3	67	0	67	0
Jahaga_Trudi	chimpanzee	Jahaga	Trudi	female	same	yes	4	44	8	52	3
Jahaga_Trudi	chimpanzee	Jahaga	Trudi	female	same	yes	5	28	29	57	2
Jahaga_Trudi	chimpanzee	Jahaga	Trudi	female	same	yes	6	54	29	83	2
Jahaga_Trudi	chimpanzee	Jahaga	Trudi	female	same	yes	7	62	39	101	1
Jahaga_Trudi	chimpanzee	Jahaga	Trudi	female	same	yes	8	58	44	102	1
Jahaga_Trudi	chimpanzee	Jahaga	Trudi	female	same	yes	9	72	17	89	1
Jahaga_Trudi	chimpanzee	Jahaga	Trudi	female	same	yes	10	69	0	69	0
Kofi_Kara	chimpanzee	Kofi	Kara	mixed	same	yes	1	33	26	59	7	96
Kofi_Kara	chimpanzee	Kofi	Kara	mixed	same	yes	2	16	55	71	16
Kofi_Kara	chimpanzee	Kofi	Kara	mixed	same	yes	3	19	29	48	15
Kofi_Kara	chimpanzee	Kofi	Kara	mixed	same	yes	4	11	44	55	12
Kofi_Kara	chimpanzee	Kofi	Kara	mixed	same	yes	5	4	56	60	8
Kofi_Kara	chimpanzee	Kofi	Kara	mixed	same	yes	6	26	57	83	11
Kofi_Kara	chimpanzee	Kofi	Kara	mixed	same	yes	7	12	26	38	9
Kofi_Kara	chimpanzee	Kofi	Kara	mixed	same	yes	8	21	33	54	6
Kofi_Kara	chimpanzee	Kofi	Kara	mixed	same	yes	9	11	29	40	9
Kofi_Kara	chimpanzee	Kofi	Kara	mixed	same	yes	10	34	16	50	3
Kofi_Pia	chimpanzee	Kofi	Pia	mixed	same	no	1	12	22	34	5	68
Kofi_Pia	chimpanzee	Kofi	Pia	mixed	same	no	2	18	10	28	3
Kofi_Pia	chimpanzee	Kofi	Pia	mixed	same	no	3	11	28	39	9
Kofi_Pia	chimpanzee	Kofi	Pia	mixed	same	no	4	31	12	43	9
Kofi_Pia	chimpanzee	Kofi	Pia	mixed	same	no	5	43	25	68	5
Kofi_Pia	chimpanzee	Kofi	Pia	mixed	same	no	6	30	25	55	9
Kofi_Pia	chimpanzee	Kofi	Pia	mixed	same	no	7	33	20	53	3
Kofi_Pia	chimpanzee	Kofi	Pia	mixed	same	no	8	27	17	44	6
Kofi_Pia	chimpanzee	Kofi	Pia	mixed	same	no	9	38	14	52	9
Kofi_Pia	chimpanzee	Kofi	Pia	mixed	same	no	10	35	17	52	10
Lobo_Tai	chimpanzee	Lobo	Tai	mixed	same	no	1	24	27	51	6	19
Lobo_Tai	chimpanzee	Lobo	Tai	mixed	same	no	2	32	0	32	0
Lobo_Tai	chimpanzee	Lobo	Tai	mixed	same	no	3	28	1	29	2
Lobo_Tai	chimpanzee	Lobo	Tai	mixed	same	no	4	32	1	33	2
Lobo_Tai	chimpanzee	Lobo	Tai	mixed	same	no	5	24	5	29	3
Lobo_Tai	chimpanzee	Lobo	Tai	mixed	same	no	6	29	32	61	5
Lobo_Tai	chimpanzee	Lobo	Tai	mixed	same	no	7	46	0	46	0
Lobo_Tai	chimpanzee	Lobo	Tai	mixed	same	no	8	54	2	56	1
Lobo_Tai	chimpanzee	Lobo	Tai	mixed	same	no	9	42	0	42	0
Lobo_Tai	chimpanzee	Lobo	Tai	mixed	same	no	10	42	0	42	0
Pia_Kara	chimpanzee	Pia	Kara	female	same	yes	1	18	56	74	8	66
Pia_Kara	chimpanzee	Pia	Kara	female	same	yes	2	19	48	67	6
Pia_Kara	chimpanzee	Pia	Kara	female	same	yes	3	25	40	65	14
Pia_Kara	chimpanzee	Pia	Kara	female	same	yes	4	12	39	51	10
Pia_Kara	chimpanzee	Pia	Kara	female	same	yes	5	7	42	49	2
Pia_Kara	chimpanzee	Pia	Kara	female	same	yes	6	19	64	83	6
Pia_Kara	chimpanzee	Pia	Kara	female	same	yes	7	1	66	67	2
Pia_Kara	chimpanzee	Pia	Kara	female	same	yes	8	31	58	89	12
Pia_Kara	chimpanzee	Pia	Kara	female	same	yes	9	35	60	95	1
Pia_Kara	chimpanzee	Pia	Kara	female	same	yes	10	34	49	83	5
Riet_Tai	chimpanzee	Riet	Tai	female	same	yes	1	16	38	54	2	19
Riet_Tai	chimpanzee	Riet	Tai	female	same	yes	2	38	35	73	2
Riet_Tai	chimpanzee	Riet	Tai	female	same	yes	3	32	43	75	1
Riet_Tai	chimpanzee	Riet	Tai	female	same	yes	4	29	46	75	2
Riet_Tai	chimpanzee	Riet	Tai	female	same	yes	5	36	30	66	4
Riet_Tai	chimpanzee	Riet	Tai	female	same	yes	6	56	39	95	2
Riet_Tai	chimpanzee	Riet	Tai	female	same	yes	7	18	30	48	1
Riet_Tai	chimpanzee	Riet	Tai	female	same	yes	8	20	33	53	2
Riet_Tai	chimpanzee	Riet	Tai	female	same	yes	9	26	45	71	1
Riet_Tai	chimpanzee	Riet	Tai	female	same	yes	10	17	34	51	2
Robert_Lobo	chimpanzee	Robert	Lobo	male	same	yes	1	0	22	22	0	9
Robert_Lobo	chimpanzee	Robert	Lobo	male	same	yes	2	0	24	24	0
Robert_Lobo	chimpanzee	Robert	Lobo	male	same	yes	3	0	39	39	0
Robert_Lobo	chimpanzee	Robert	Lobo	male	same	yes	4	11	22	33	2
Robert_Lobo	chimpanzee	Robert	Lobo	male	same	yes	5	4	41	45	3
Robert_Lobo	chimpanzee	Robert	Lobo	male	same	yes	6	6	52	58	2
Robert_Lobo	chimpanzee	Robert	Lobo	male	same	yes	7	2	51	53	2
Robert_Lobo	chimpanzee	Robert	Lobo	male	same	yes	8	0	47	47	0
Robert_Lobo	chimpanzee	Robert	Lobo	male	same	yes	9	0	38	38	0
Robert_Lobo	chimpanzee	Robert	Lobo	male	same	yes	10	0	54	54	0
Robert_Tai	chimpanzee	Robert	Tai	mixed	same	no	1	0	55	55	0	17
Robert_Tai	chimpanzee	Robert	Tai	mixed	same	no	2	66	25	91	2
Robert_Tai	chimpanzee	Robert	Tai	mixed	same	no	3	39	36	75	1
Robert_Tai	chimpanzee	Robert	Tai	mixed	same	no	4	43	24	67	1
Robert_Tai	chimpanzee	Robert	Tai	mixed	same	no	5	42	40	82	2
Robert_Tai	chimpanzee	Robert	Tai	mixed	same	no	6	54	29	83	1
Robert_Tai	chimpanzee	Robert	Tai	mixed	same	no	7	55	24	79	2
Robert_Tai	chimpanzee	Robert	Tai	mixed	same	no	8	59	31	90	4
Robert_Tai	chimpanzee	Robert	Tai	mixed	same	no	9	45	19	64	1
Robert_Tai	chimpanzee	Robert	Tai	mixed	same	no	10	64	11	75	3
Trudi_Alex	chimpanzee	Trudi	Alex	mixed	same	no	1	36	43	79	1	21
Trudi_Alex	chimpanzee	Trudi	Alex	mixed	same	no	2	22	37	59	3
Trudi_Alex	chimpanzee	Trudi	Alex	mixed	same	no	3	54	4	58	2
Trudi_Alex	chimpanzee	Trudi	Alex	mixed	same	no	4	26	46	72	3
Trudi_Alex	chimpanzee	Trudi	Alex	mixed	same	no	5	41	44	85	3
Trudi_Alex	chimpanzee	Trudi	Alex	mixed	same	no	6	35	31	66	4
Trudi_Alex	chimpanzee	Trudi	Alex	mixed	same	no	7	33	20	53	3
Trudi_Alex	chimpanzee	Trudi	Alex	mixed	same	no	8	66	0	66	0
Trudi_Alex	chimpanzee	Trudi	Alex	mixed	same	no	9	62	0	62	0
Trudi_Alex	chimpanzee	Trudi	Alex	mixed	same	no	10	6	44	50	2
